# Supplementary material for: Integrative Molecular, Cytological, and Anatomical Analyses Reveal Two Distinct Clusters in Fittonia Cultivars
Source: Plants (Basel). 2026 May 1;15(9):1391. doi: 10.3390/plants15091391 (PMC13165445; doi:10.3390/plants15091391)
Supplement: Supplementary file 1 [file plants-15-01391-s001.zip]

Archive with 1 entries (1 files):
- plants-4241639-supplementary.pdf
